# Supplementary material for: Behavior and physiology of two different sow breeds in a farrowing environment during late 35-day lactation
Source: PLoS One. 2018 May 14;13(5):e0197152. doi: 10.1371/journal.pone.0197152 (PMC5951537; doi:10.1371/journal.pone.0197152)
Supplement: S1 Dataset — (XLSX) [file pone.0197152.s001.xlsx]

## Sheet: Week3
Breed	NO.	Ventral recumbency	Lateral recumbency to other postures	Defecation	Urination	Sham-chewing	Bar-biting	IL-6 (pg/ml)	TNF-α (pg/ml)	SIgA (μg/ml )
DAMIN	1	11.59	1	1	1	1	1	3.65202	201.832	29.7785
	2	11.76	1	1	1	1	1	6.33967	208.383	30.4249
	3	11.65	2	0	1	1	1	6.14495	214.492	27.1999
	4	10.36	1	1	1	1	1	4.64597	208.225	28.6462
	5	11.4	2	1	1	1	1	2.91584	198.227	26.2389
	6	12.14	2	1	1	1	1	4.70426	168.989	27.9591
	7	13.79	2	1	1	1	1	3.91331	229.2	27.9337
	8	10.36	2	0	1	1	1	4.19308	171.313	27.5418
	9	13.96	2	0	1	1	1	3.40961	188.975	30.7504
	10	13.91	1	1	1	1	0	4.44251	172.534	27.4635
	11	14.4	2	1	1	1	1	3.81153	176.801	26.155
	12	6.66	2	0	1	0	1	3.53585	174.473	29.6571
	13	10.02	2	1	1	0	1	6.13254	212.601	29.3884
	14	9.12	1	1	1	1	1	5.05921	171.384	30.2407
	15	10.62	2	1	1	1	1	5.52544	194.213	28.3508
	16	10.28	1	1	0	1	1	5.94947	205.836	27.525
	17	12.14	1	1	1	1	1	4.07063	197.965	27.6698
	18	9.14	2	1	1	1	1	5.37244	220.029	29.5301
	19	16.96	1	1	1	1	1	6.61952	201.152	26.6104
	20	7.99	1	1	1	0	1	5.86267	190.69	29.9822
Large White	1	6.88	1	1	1	1	1	4.67688	183.803	25.7369
	2	7.23	1	1	1	1	1	4.32595	189.385	25.7825
	3	15.72	2	1	1	1	1	4.33822	176.67	24.8975
	4	17.01	1	1	1	1	1	4.80658	196.71	26.4271
	5	14.77	1	1	0	1	1	3.87482	195.953	27.4054
	6	14.18	1	1	1	1	1	5.07177	179.388	26.9778
	7	9.99	2	1	1	1	1	5.04639	170.865	26.0983
	8	9.37	2	1	1	1	1	3.91744	200.088	25.9467
	9	21.58	2	1	1	1	1	4.83239	195.007	27.2185
	10	19.25	1	1	1	1	0	5.1018	200.935	24.2814
	11	17.45	1	1	1	1	1	4.05081	194.969	26.8167
	12	13.86	2	1	1	1	1	4.28789	151.408	26.3841
	13	10.28	1	1	1	1	0	4.02434	208.097	26.7968
	14	6.25	2	1	1	1	1	4.12656	200.501	24.3342
	15	11.38	2	1	1	1	1	4.27358	194.932	26.8748
	16	8.99	3	1	1	1	1	5.23689	189.727	23.9279
	17	19.78	1	1	1	0	1	3.627	184.257	25.1089
	18	8.87	0	0	1	1	1	3.23257	172.737	26.5856
	19	8.71	1	1	1	1	1	5.79204	176.883	25.5997
	20	19.55	1	1	1	1	0	4.4126	168.136	25.9665

## Sheet: Week4
Breed	NO.	Ventral recumbency	Lateral recumbency to other postures	Defecation	Urination	Sham-chewing	Bar-biting	IL-6 (pg/ml)	TNF-α (pg/ml)	SIgA (μg/ml )
DAMIN	1	17.54	1	1	1	1	1	5.30948	177.383	20.583
	2	12.28	2	1	0	1	1	5.03213	157.046	19.6221
	3	8.53	2	1	1	1	1	5.14889	156.879	21.3126
	4	9.84	1	0	1	1	1	4.6509	170.149	24.3344
	5	10.7	2	1	1	1	1	4.92357	165.31	23.8925
	6	10.06	2	1	1	1	1	5.2539	188.583	19.925
	7	11.38	2	1	1	1	1	4.87632	180.276	21.5418
	8	13.07	1	1	1	1	1	5.06564	178.597	16.0292
	9	16.66	1	1	1	1	1	5.21896	182.281	26.8105
	10	14.39	2	1	1	1	1	5.40358	148.963	20.2333
	11	16.66	2	1	1	1	1	5.20185	122.76	21.1268
	12	14.63	1	1	1	1	1	5.26757	171.256	17.5289
	13	10.56	2	1	1	1	1	5.38486	196.967	23.0883
	14	15.26	2	1	1	1	1	5.30005	179.563	20.0471
	15	14.45	2	1	1	1	1	5.16696	200.702	22.0681
	16	18.34	1	0	1	1	1	4.91668	156.104	18.8637
	17	19.24	2	1	1	1	1	4.7973	132.412	16.7319
	18	15.35	2	0	1	1	1	5.11673	197.219	19.9187
	19	2.74	2	1	1	1	1	4.78945	196.9	18.1716
	20	2.71	2	1	1	1	1	4.8781	178.032	22.7408
Large White	1	9.81	1	1	1	1	1	5.57855	189.903	28.1302
	2	17.99	1	1	1	1	1	4.25121	166.555	25.979
	3	16.2	2	1	1	1	1	6.04279	199.517	14.5572
	4	19.85	1	1	1	1	1	5.98039	155.3	21.3851
	5	17.77	1	1	1	1	1	5.8539	149.049	16.3772
	6	13.13	2	1	1	1	2	5.31135	161.775	23.7141
	7	11.86	2	1	1	1	1	4.09029	163.406	22.2636
	8	17.73	1	1	1	1	1	9.30033	156.145	19.035
	9	5.67	1	1	1	1	1	5.37747	170.371	24.6271
	10	17.02	1	1	1	1	1	5.38227	183.661	17.7629
	11	11.61	1	1	1	1	1	7.65161	172.629	20.7528
	12	17.62	2	1	1	1	1	6.19569	153.496	21.5356
	13	18.75	2	1	1	1	1	4.68579	126.947	15.3909
	14	12.73	2	1	1	1	1	5.01761	158.001	20.0764
	15	28.37	2	1	1	1	1	6.49692	176.678	15.5608
	16	16.37	1	1	1	1	1	5.21685	143.628	19.3006
	17	13.49	1	1	1	1	1	5.13838	155.808	17.6204
	18	17.52	2	1	1	1	1	5.80669	156.865	23.4183
	19	18.21	1	1	1	1	1	4.20772	172.273	21.0721
	20	16.05	1	1	1	1	1	6.43737	166.853	21.748

## Sheet: Week5
Breed	NO.	Ventral recumbency	Lateral recumbency to other postures	Defecation	Urination	Sham-chewing	Bar-biting	IL-6 (pg/ml)	TNF-α (pg/ml)	SIgA (μg/ml )
DAMIN	1	15.48	1	1	1	1	1	6.22234	147.221	21.175
	2	18.53	2	1	1	1	1	6.26866	150.42	26.881
	3	15.74	3	1	1	1	1	6.23313	168.38	24.9009
	4	10.59	2	1	1	1	1	6.14833	164.771	21.9935
	5	13.58	2	1	1	1	1	6.24366	148.435	27.3883
	6	12.91	2	1	1	1	1	6.57485	172.382	21.4172
	7	14.51	2	1	1	1	1	6.48442	170.91	21.1162
	8	16.42	2	1	1	1	1	6.10207	151.638	25.9167
	9	11.97	2	1	1	1	1	6.46759	180.836	22.6232
	10	17.06	2	1	1	1	1	6.54538	185.032	26.53
	11	17.43	1	1	1	1	1	6.4323	178.58	28.0534
	12	14.36	2	1	1	1	1	6.19123	182.632	23.9168
	13	13.84	2	1	1	1	1	6.29756	179.747	28.4483
	14	19.4	2	1	1	1	1	6.52568	157.37	23.3237
	15	13.09	1	1	1	1	1	6.28973	169.138	23.9443
	16	16.29	2	1	1	1	1	6.54347	148.82	26.0386
	17	16.29	2	1	0	1	1	6.50805	133.647	20.6698
	18	6.43	2	0	1	1	2	6.59072	165.736	24.3751
	19	17.66	1	1	0	1	1	6.11955	153.127	22.4578
	20	14.3	2	1	1	1	1	6.02496	117.792	21.3054
Large White	1	25.95	1	1	1	1	2	4.51648	139.131	21.9931
	2	24.44	2	1	1	1	2	4.34555	106.106	24.4002
	3	14.5	2	1	1	1	2	3.977	137.836	26.031
	4	15.57	1	1	1	1	2	3.88104	140.962	29.9029
	5	26.39	1	1	0	1	2	4.43766	136.646	28.6471
	6	19.1	2	1	2	1	2	4.28677	134.145	24.2089
	7	14.5	1	1	1	1	2	3.58758	175.42	20.6109
	8	18.15	2	1	1	1	2	4.11588	155.812	24.773
	9	18.95	2	1	1	1	2	4.06812	145.53	24.6929
	10	11.89	2	1	1	1	2	4.32853	146.656	28.4737
	11	18.5	2	1	1	1	2	3.92882	148.796	25.0699
	12	14.61	2	1	1	1	2	3.26995	95.0622	21.931
	13	13.79	1	1	0	1	2	4.08099	153.63	20.1131
	14	18.14	2	1	1	1	2	4.26657	147.963	24.1816
	15	20.77	2	1	0	1	2	3.95533	157.5	23.152
	16	12.53	1	1	1	1	2	3.71127	132.809	19.1746
	17	15.72	2	1	0	1	2	3.89256	134.1	24.5047
	18	29.11	1	1	1	1	2	3.51154	163.153	19.3229
	19	9.3	2	1	1	1	2	4.03825	142.966	23.5982
	20	25.03	1	1	1	1	2	5.06594	168.191	19.1484
