# Supplementary material for: Behavior and physiology of two different sow breeds in a farrowing environment during late 35-day lactation
Source: PLoS One. 2018 May 14;13(5):e0197152. doi: 10.1371/journal.pone.0197152 (PMC5951537; doi:10.1371/journal.pone.0197152)
Supplement: S2 Dataset — (XLS) [file pone.0197152.s002.xls]

## Sheet: The 20th day postpartum
Breed	‘-15min	15min	30min	60min	90min	120min	180min	240min
1	28.5	27.56	27.96	26.36	29.92	29.66	28.9	35.67
1	27.83	31.89	27.29	30.69	28.29	28.03	30.42	28.18
1	32.26	34.32	31.72	33.12	27.13	26.87	18.92	42.5
1	10.07	12.13	9.53	10.93	36.5	36.24	43.15	26.53
1	12.7	14.76	12.16	13.56	38.49	38.23	45.03	35.59
1	19.62	19.68	19.08	18.48	13.22	12.96	20.03	22.94
1	65.26	41.32	64.72	40.12	33.1	32.84	33.8	21.43
1	73.76	73.82	73.22	72.62	33.88	33.62	15.53	41.5
1	63.69	63.75	63.15	62.55	10.68	10.42	27.15	25.53
1	15.21	15.27	14.67	14.07	19.93	19.67	28.27	48.59
1	36.97	32.03	36.43	30.83	37.54	37.28	18.82	18.94
1	26.38	26.44	25.84	25.24	18.13	17.87	43.05	21.43
1	8.26	18.32	7.72	17.12	36.5	36.24	45.13	41.5
1	25.52	35.58	24.98	34.38	39.49	39.23	19.93	25.53
1	28.69	30.75	28.15	29.55	15.22	14.96	33.3	30.59
1	38.56	28.62	38.02	27.42	35.1	34.84	15.33	22.94
1	10.71	10.77	10.17	9.57	43.88	43.62	27.95	21.43
1	25.26	35.32	24.72	34.12	21.68	21.42	28.67	41.5
1	17.31	17.37	16.77	16.17	14.93	14.67	18.72	27.53
1	14.71	15.71	13.21	14.61	36.49	35.28	40.05	34.59
2	27.92	26.02	26.42	24.77	24.82	24.91	30.56	71.35
2	43.2	41.3	41.75	40.1	40.15	47.98	29.89	39.61
2	36.49	35.59	35.04	34.39	34.44	23.36	34.32	56.61
2	12.33	22.43	10.88	21.23	21.28	15.9	12.13	21.24
2	43.67	41.77	42.22	40.57	40.62	18.74	14.76	42.24
2	15.97	14.07	14.52	12.87	12.92	48.64	21.68	51.24
2	24.99	23.09	23.54	21.89	21.94	23.91	67.32	41.02
2	42.2	41.3	40.75	40.1	40.15	48.98	75.82	30.13
2	37.49	35.59	36.04	34.39	34.44	26.36	65.75	31.13
2	14.33	12.43	12.88	11.23	11.28	25.9	17.27	32.47
2	43.67	45.77	42.22	44.57	44.62	26.74	37.03	9.24
2	15.97	18.07	14.52	16.87	16.92	38.64	26.44	17.46
2	24.99	27.09	23.54	25.89	25.94	25.91	8.32	10.46
2	42.2	45.3	40.75	44.1	44.15	36.98	25.58	51.57
2	35.49	39.59	34.04	38.39	38.44	16.36	28.75	9.74
2	15.33	16.43	13.88	15.23	15.28	16.9	38.62	10.29
2	45.67	45.77	44.22	44.57	44.62	29.74	10.77	32.47
2	15.97	18.07	14.52	16.87	16.92	47.64	25.32	24.47
2	24.99	27.09	23.54	25.89	25.94	23.91	17.37	10.01
2	56.2	45.3	54.75	44.1	44.15	46.98	13.76	19.47
1-DaMin
2-LargeWhite

## Sheet: The 27th day postpartum
Breed	‘-15min	15min	30min	60min	90min	120min	180min	240min
1	20.29	49.01	28.01	26.41	24.88	28.66	18.35	23.67
1	18.52	48.66	27.34	30.74	26.4	27.03	19.52	16.18
1	42.62	16.03	31.77	33.17	14.9	25.87	24.59	30.5
1	31.37	40.37	9.58	10.98	39.13	35.24	31.1	14.53
1	15.73	86.01	12.21	13.61	41.01	37.23	23.45	23.59
1	13.29	74.51	19.13	18.53	16.01	11.96	13.23	10.94
1	31.86	84.44	64.77	40.17	29.78	31.84	21.82	9.43
1	7.12	35.96	73.27	72.67	11.51	32.62	15.37	29.5
1	13.6	62.72	63.2	62.6	23.13	9.42	9	13.53
1	9	47.13	14.72	14.12	24.25	18.67	15.44	36.59
1	20.29	25.01	36.48	30.88	14.8	36.28	24.8	6.94
1	14.52	53.27	25.89	25.29	39.03	16.87	12.87	9.43
1	22.62	50.44	7.77	17.17	41.11	35.24	4.49	29.5
1	31.37	58.31	25.03	34.43	15.91	38.23	16.1	13.53
1	15.73	27.46	28.2	29.6	29.28	13.96	24.45	18.59
1	12.29	66.01	38.07	27.47	11.31	33.84	13.23	10.94
1	31.9	28.06	10.22	9.62	23.93	42.62	21.82	9.43
1	15.12	15.03	24.77	34.17	24.65	20.42	15.37	29.5
1	13.6	40.07	16.82	16.22	14.7	13.67	9	15.53
1	14	85.01	13.21	14.61	39.03	35.28	25.44	34.59
2	14.23	48.19	26.37	24.77	29.49	24.86	20.99	71.4
2	9.3	35.17	41.7	40.1	28.82	47.93	17.34	39.66
2	11.22	66.24	34.99	34.39	33.25	23.31	21.44	56.66
2	24.01	65.71	10.83	21.23	11.06	15.85	15.17	21.29
2	16.35	32.97	42.17	40.57	13.69	18.69	41.3	42.29
2	9.86	75.15	14.47	12.87	20.61	48.59	12.02	51.29
2	18.87	47.45	23.49	21.89	66.25	23.86	26.5	41.07
2	23.12	54.06	40.7	40.1	74.75	48.93	28.22	30.18
2	18.02	60.11	35.99	34.39	64.68	26.31	26.14	31.18
2	21.49	61.52	12.83	11.23	16.2	25.85	37.04	32.52
2	22.5	59.24	42.17	44.57	35.96	26.69	11.1	9.29
2	19.66	69.48	14.47	16.87	25.37	38.59	20.89	17.51
2	52.09	73.09	23.49	25.89	7.25	25.86	17.24	10.51
2	18.33	31.19	40.7	44.1	24.51	36.93	21.34	51.62
2	34.46	62.93	33.99	38.39	27.68	16.31	15.07	9.79
2	25.77	40.21	13.83	15.23	37.55	16.85	11.2	10.34
2	12.19	42.73	44.17	44.57	9.7	29.69	12.12	32.52
2	27.63	48.54	14.47	16.87	24.25	47.59	26.6	24.52
2	16.52	44.5	23.49	25.89	16.3	23.86	18.32	10.06
2	34.23	53.39	54.7	44.1	12.69	46.93	22.24	19.52
1-DaMin
2-LargeWhite

## Sheet: The 34th day postpartum
Breed	‘-15min	15min	30min	60min	90min	120min	180min	240min
1	21.29	50.02	29.51	27.51	25.9	29.87	19.39	24.74
1	19.52	49.67	28.84	31.84	27.42	28.24	20.56	17.25
1	43.62	17.04	33.27	34.27	15.92	27.08	25.63	31.57
1	32.37	41.38	11.08	12.08	40.15	36.45	32.14	15.6
1	16.73	87.02	13.71	14.71	42.03	38.44	24.49	24.66
1	14.29	75.52	20.63	19.63	17.03	13.17	14.27	12.01
1	32.86	85.45	66.27	41.27	30.8	33.05	22.86	10.5
1	8.12	36.97	74.77	73.77	12.53	33.83	16.41	30.57
1	14.6	63.73	64.7	63.7	24.15	10.63	10.04	14.6
1	10	48.14	16.22	15.22	25.27	19.88	16.48	37.66
1	21.29	26.02	37.98	31.98	15.82	37.49	25.84	8.01
1	15.52	54.28	27.39	26.39	40.05	18.08	13.91	10.5
1	23.62	51.45	9.27	18.27	42.13	36.45	5.53	30.57
1	32.37	59.32	26.53	35.53	16.93	39.44	17.14	14.6
1	16.73	28.47	29.7	30.7	30.3	15.17	25.49	19.66
1	13.29	67.02	39.57	28.57	12.33	35.05	14.27	12.01
1	32.9	29.07	11.72	10.72	24.95	43.83	22.86	10.5
1	16.12	16.04	26.27	35.27	25.67	21.63	16.41	30.57
1	14.6	41.08	18.32	17.32	15.72	14.88	10.04	16.6
1	15	86.02	14.71	15.71	40.05	36.49	26.48	35.66
2	15.23	49.2	27.87	25.87	30.51	26.07	22.03	72.47
2	10.3	36.18	43.2	41.2	29.84	49.14	18.38	40.73
2	12.22	67.25	36.49	35.49	34.27	24.52	22.48	57.73
2	25.01	66.72	12.33	22.33	12.08	17.06	16.21	22.36
2	17.35	33.98	43.67	41.67	14.71	19.9	42.34	43.36
2	10.86	76.16	15.97	13.97	21.63	49.8	13.06	52.36
2	19.87	48.46	24.99	22.99	67.27	25.07	27.54	42.14
2	24.12	55.07	42.2	41.2	75.77	50.14	29.26	31.25
2	19.02	61.12	37.49	35.49	65.7	27.52	27.18	32.25
2	22.49	62.53	14.33	12.33	17.22	27.06	38.08	33.59
2	23.5	60.25	43.67	45.67	36.98	27.9	12.14	10.36
2	20.66	70.49	15.97	17.97	26.39	39.8	21.93	18.58
2	53.09	74.1	24.99	26.99	8.27	27.07	18.28	11.58
2	19.33	32.2	42.2	45.2	25.53	38.14	22.38	52.69
2	35.46	63.94	35.49	39.49	28.7	17.52	16.11	10.86
2	26.77	41.22	15.33	16.33	38.57	18.06	12.24	11.41
2	13.19	43.74	45.67	45.67	10.72	30.9	13.16	33.59
2	28.63	49.55	15.97	17.97	25.27	48.8	27.64	25.59
2	17.52	45.51	24.99	26.99	17.32	25.07	19.36	11.13
2	35.23	54.4	56.2	45.2	13.71	48.14	23.28	20.59
1-DaMin
2-LargeWhite
